# Supplementary material for: CeO2-Blended Cellulose Triacetate Mixed-Matrix Membranes for Selective CO2 Separation
Source: Membranes (Basel). 2021 Aug 17;11(8):632. doi: 10.3390/membranes11080632 (PMC8400081; doi:10.3390/membranes11080632)
Supplement: Supplementary file 1 [file membranes-11-00632-s001.zip]

Archive with 1 entries (1 files):
- membranes-1305626-supplementary.pdf
